# Supplementary material for: Conserved, yet disruption-prone, gut microbiomes in neotropical bumblebees
Source: mSphere. 2023 Oct 19;8(6):e00139-23. doi: 10.1128/msphere.00139-23 (PMC10732019; doi:10.1128/msphere.00139-23)
Supplement: Table S1 — Metadata associated with the project. [file msphere.00139-23-s0003.txt]

SampleID	NameInFig	CollectionDate	Site	Site_latitude	Site_longitude	Habitat	Elevation	BoldID	COILength	Genus	SubGenus	Species	Caste	DNAextracted date	Barcode(COI)	DNAConc(ng/uL)	Disrupted_microbiota
CA010	AT3	12/04/19	2	4.591775	-74.030879	SubParamo	2500	SEEB001-21	658	Bombus	Cullumanobombus	funebris	Worker	19/08/19	GCGTTGCAAACT	67.3	No
CA02	RB9	12/04/19	2	4.591775	-74.030879	Paramo	3200	SEEB002-21	658	Bombus	Cullumanobombus	rubicundus	Worker	19/07/19	TACGGATTATGG	7.73	No
CA04	AT13	12/04/19	2	4.591775	-74.030879	Paramo	2500	SEEB003-21	658	Bombus	Cullumanobombus	rubicundus	Worker	19/07/19	ATAGCGAACTCA	21.3	No
CA05	HO2	12/04/19	2	4.591775	-74.030879	Prairies	2500	SEEB004-21	588	Bombus	Cullumanobombus	hortulanus	Worker	19/07/19	TAACGCTGTGTG	83.7	No
CA06	HO4	12/04/19	2	4.591775	-74.030879	Prairies	2500	SEEB030-21	658	Bombus	Cullumanobombus	hortulanus	Undetermined	19/07/19	AACCAAACTCGA	45.6	No
CA07	HO6	12/04/19	2	4.591775	-74.030879	Prairies	2500	SEEB031-21	658	Bombus	Cullumanobombus	hortulanus	Undetermined	19/07/19	GCCGTCTCGTAA	11.2	No
CA08	RB8	12/04/19	2	4.591775	-74.030879	Prairies	2500	SEEB005-21	633	Bombus	Cullumanobombus	robustus	Worker	19/08/19	CTGGGTATCTCG	45.5	No
CA09	AT6	12/04/19	2	4.591775	-74.030879	SubParamo	2500	SEEB032-21	658	Bombus	Cullumanobombus	funebris	Undetermined	19/08/19	GACTACCCGTTG	38.8	No
CM03	AT4	11/05/19	5	4.586882	-74.004575	Paramo	3200	SEEB006-21	658	Bombus	Cullumanobombus	rubicundus	Worker	19/07/19	CTACACAGCACA	11.2	No
CM04	AT2	11/05/19	5	4.586882	-74.004575	Paramo	3200	SEEB007-21	658	Bombus	Cullumanobombus	rubicundus	Worker	21/07/19	GAAATGCTACGT	22.5	No
CO02	FU10	19/05/19	7	4.775889	-74.067806	SubParamo	2600	SEEB008-21	658	Thygater	NA	aethiops	Worker	19/07/19	TGAACCCTATGG	6.46	No
CO04	RB2	19/05/19	7	4.775889	-74.067806	SubParamo	2600	SEEB009-21	633	Thygater	NA	aethiops	Worker	19/07/19	AGAGTCTTGCCA	10.8	No
CO05	RB5	19/05/19	7	4.775889	-74.067806	SubParamo	2600	SEEB010-21	614	Thygater	NA	aethiops	Worker	21/07/19	ACAACACTCCGA	27	No
CO06	HO1	19/05/19	7	4.775889	-74.067806	SubParamo	2600	SEEB034-21	658	Thygater	NA	aethiops	Undetermined	21/07/19	CGATGCTGTTGA	39	No
CO07	HO3	19/05/19	7	4.775889	-74.067806	SubParamo	2600	SEEB033-21	658	Bombus	Fervidobombus	atratus	Undetermined	21/07/19	ACGACTGCATAA	11.2	No
LF01	HO5	24/03/19	1	4.757028	-74.172417	Prairies	2500	SEEB011-21	658	Bombus	Fervidobombus	atratus	Undetermined	21/07/19	TTCCTAGGCCAG	42.4	Yes
LF011	RO8	24/03/19	1	4.757028	-74.172417	Prairies	2500	SEEB035-21	658	Bombus	Fervidobombus	atratus	Undetermined	19/08/19	CATCATACGGGT	8.06	No
LF02	FU9	24/03/19	1	4.757028	-74.172417	Prairies	2500	SEEB012-21	658	Bombus	Fervidobombus	atratus	Worker	19/07/19	ATTAAGCCTGGA	24.1	Yes
LF03	RB3	24/03/19	1	4.757028	-74.172417	Prairies	2500	SEEB013-21	633	Bombus	Fervidobombus	atratus	Worker	19/07/19	TGGCTTTCTATC	21.9	Yes
LF05	HO7	24/03/19	1	4.757028	-74.172417	Prairies	2500	NA	NA	Bombus	Cullumanobombus	hortulanus	Male	19/07/19	ACAGCTCAAACA	11.8	No
LF06	RB1	24/03/19	1	4.757028	-74.172417	Prairies	2500	NA	NA	Bombus	Cullumanobombus	hortulanus	Worker	19/07/19	GAGCGTATCCAT	31.7	Yes
LF07	RB4	24/03/19	1	4.757028	-74.172417	Prairies	2500	NA	NA	Bombus	Cullumanobombus	hortulanus	Worker	19/07/19	ATGGGCGAATGG	50.4	No
LF08	RB7	24/03/19	1	4.757028	-74.172417	Prairies	2500	NA	NA	Bombus	Cullumanobombus	hortulanus	Worker	19/07/19	GATCTCTGGGTA	44.7	No
M01	AT5	7/05/19	4	4.559876	-73.998057	Paramo	3550	SEEB018-21	658	Bombus	Cullumanobombus	rubicundus	Worker	16/07/19	ACCTTACACCTT	50	No
M03	AT7	7/05/19	4	4.559876	-73.998057	Paramo	3550	SEEB019-21	658	Bombus	Cullumanobombus	rubicundus	Worker	16/07/19	GTAGGTGCTTAC	36.1	No
M04	AT8	7/05/19	4	4.559876	-73.998057	Paramo	3550	SEEB020-21	658	Bombus	Cullumanobombus	rubicundus	Worker	16/07/19	CGCATTTGGATG	39.1	No
M05	AT9	7/05/19	4	4.559876	-73.998057	Paramo	3550	SEEB021-21	658	Bombus	Cullumanobombus	rubicundus	Worker	18/07/19	ATAACATGTGCG	71.9	No
M06	AT10	7/05/19	4	4.559876	-73.998057	Paramo	3550	SEEB022-21	658	Bombus	Cullumanobombus	rubicundus	Worker	18/07/19	CTTGAGAAATCG	47.5	No
P07	RB6	16/05/19	6	5.112222	-74.1075	Prairies	2450	SEEB023-21	637	Bombus	Fervidobombus	atratus	Worker	19/08/19	TTAGAGCCATGC	26	No
S02	TY2	19/04/19	3	4.419361	-74.345917	Prairies	2230	NA	NA	Bombus	Fervidobombus	atratus	Worker	21/07/19	AACCGCATAAGT	10.2	No
S201	TY4	24/05/19	8	4.474694	-74.263417	SubParamo	2700	SEEB024-21	633	Bombus	Fervidobombus	atratus	Worker	19/07/19	ACGCGAACTAAT	25.1	No
S202	TY5	24/05/19	8	4.474694	-74.263417	SubParamo	2700	SEEB025-21	658	Bombus	Fervidobombus	atratus	Undetermined	19/07/19	AGCTATGTATGG	8.95	No
S203	TY6	24/05/19	8	4.474694	-74.263417	SubParamo	2700	SEEB026-21	658	Bombus	Fervidobombus	atratus	Worker	21/07/19	ACGGGTCATCAT	15.8	Yes
S204	AT12	24/05/19	8	4.474694	-74.263417	SubParamo	2700	SEEB027-21	658	Bombus	Fervidobombus	atratus	Worker	21/07/19	GAAACATCCCAC	26.3	Yes
S205	AT1	24/05/19	8	4.474694	-74.263417	SubParamo	2700	SEEB028-21	658	Bombus	Fervidobombus	atratus	Worker	21/07/19	CGTACTCTCGAG	14	No
S206	AT11	24/05/19	8	4.474694	-74.263417	SubParamo	2700	SEEB029-21	658	Bombus	Fervidobombus	atratus	Male	19/08/19	TCAGTTCTCGTT	6.01	No
