# Supplementary material for: Conserved, yet disruption-prone, gut microbiomes in neotropical bumblebees
Source: mSphere. 2023 Oct 19;8(6):e00139-23. doi: 10.1128/msphere.00139-23 (PMC10732019; doi:10.1128/msphere.00139-23)
Supplement: Table S2 — ASV table associated with the project. [file msphere.00139-23-s0004.txt]

OTU_ID	CA02	CA04	CA05	CA06	CA07	CA08	CM03	CM04	CO02	CO04	CO05	CO06	CO07	LF01	LF011	LF02	LF03	LF05	LF06	LF07	LF08	M01	M03	M04	M05	M06	P07	S02	S201	S202	S203	S204	S205	S206
21f51966523fa74d9cec2157946cf83a	13756	9334	7968	5222	4557	29760	6988	8069	0	0	0	0	57894	0	13643	0	0	3790	24	4630	0	12789	20628	231	27667	8328	91438	38564	19951	112159	0	69	33408	101278
826e1469532f06c222a21251b7ccc2e9	2372	2220	3226	4987	533	17667	385	4255	0	0	0	0	23596	0	11027	0	0	452	8	584	372	0	1444	2645	1278	1277	20576	14171	14230	69427	0	0	35255	21497
5cfd1b2d8764e5b68bf77a92149a2cbf	15312	32333	14497	20088	78	21553	747	10478	0	0	0	0	0	0	0	0	0	24866	8	0	53049	15601	1914	7488	14283	16036	0	0	0	0	0	0	0	0
17d7ecec1ee7ef1dc04382b0beb8a7e7	0	0	0	422	0	12	0	0	2952	27450	22	74770	0	3371	192	446	13	64	66	11	0	0	12	0	0	0	23	0	70	93	669	5968	11	1168
39e70a3c5c5cd514d0362249c630c2cd	3074	2907	0	0	0	0	20104	11201	0	0	0	0	0	0	0	0	0	0	0	0	0	32375	2689	0	18849	9316	0	0	0	0	0	0	0	0
caa805f2d55d0c7c0c615c46d7dde32b	5160	4362	109	4877	0	0	9460	335	0	0	0	0	24202	75	619	55	31	0	0	353	0	279	2753	5618	2929	2726	991	3629	523	818	0	9999	1629	16029
c526f4b8b9702eef86bb6f8226cffe99	0	0	0	0	0	0	0	0	0	0	0	0	0	58	0	8951	18289	0	3239	2992	0	0	0	0	0	0	0	0	0	0	20009	35393	0	0
2c600e534d98a56c2cdc8959b5f82893	0	0	0	0	0	0	0	0	0	0	0	0	0	436	747	59	0	0	0	0	0	0	0	0	0	0	0	17	0	10	54681	0	22	0
66b838b0ad0827f359ad2ca7b7aa60ee	1340	1711	2841	2630	677	168	3183	1333	0	0	0	0	641	0	870	0	0	12	0	559	335	490	2088	8972	1428	923	656	3040	2115	0	0	5759	5371	5686
68dd959df70b00444616f0f1dcfccd90	0	0	0	0	0	0	0	0	0	0	0	0	0	2733	4373	6188	11	0	0	2521	0	0	0	0	0	0	0	0	990	0	11850	0	13996	12
0f51e8b4bb9fd254632f711e4dfd6bbd	0	0	0	0	0	0	0	1079	0	0	0	0	0	0	1706	0	0	0	0	826	0	0	0	480	0	3626	690	0	9990	0	0	0	7669	0
36640ee63dd160f5f470f278e1e979e5	0	0	0	0	0	0	0	0	0	0	0	0	0	0	3664	0	0	0	0	971	0	0	0	0	0	0	0	0	9287	0	0	0	8799	0
2f0a2e3811d044741f2b1904c7e761eb	0	0	0	0	0	0	0	0	0	0	0	0	0	0	0	0	0	0	0	0	0	0	0	532	0	18746	0	0	0	0	0	0	0	0
b73eb5c5a55970fe9cd9d7002a92c393	0	0	0	0	0	0	0	0	0	0	0	0	0	32	0	9	0	0	17289	0	0	0	0	0	0	0	0	0	0	0	0	0	0	0
8caf34c251ab44511dfc59e8d457007b	0	0	20	0	9	0	0	0	0	0	0	1411	654	6676	60	39	0	39	135	36	0	0	0	0	0	0	15	0	0	0	1556	3126	26	0
f031fb317c36cfd6040c527bef107d8f	0	0	0	0	0	0	0	0	10	0	0	0	20	7450	0	0	2966	0	15	25	0	0	0	0	0	0	2035	0	0	50	104	861	0	0
29a2b367ffe9a496db05965215a73718	457	328	3490	16	1482	60	328	655	0	0	0	0	967	0	189	0	0	0	0	25	0	352	564	57	113	1257	71	144	128	120	0	908	184	967
8c3a855bb6503ccbb08d2a63700704fd	491	0	4653	186	1511	624	428	638	0	0	0	0	0	0	0	0	0	561	0	0	0	494	592	0	263	1417	0	0	0	0	0	0	0	0
1750d5b52cdc7bdd746cd81b7dee4aba	1084	1052	0	0	0	0	795	994	0	0	0	0	0	0	0	0	0	0	0	0	0	1037	1142	0	2658	1446	0	0	0	0	0	0	0	0
0d4c6fa2204c55880831796ef0038bae	9076	0	0	0	0	0	0	0	0	0	0	0	0	0	0	0	0	0	0	0	0	0	0	0	0	0	0	0	0	0	0	0	0	0
b89077f3da71dd6998f4f233a18225b9	0	0	0	0	0	0	0	0	0	0	0	0	0	1108	328	27	0	0	0	79	0	0	0	0	0	0	312	28	79	84	1801	3422	45	0
4a04f56e3a50c6133ee3848c69cbfd9b	0	0	0	0	0	638	0	0	0	0	0	0	0	0	5001	0	0	0	0	0	0	0	0	0	0	0	391	0	807	0	0	0	0	0
2b8aeb6543795bacda06abc898a1383f	4627	0	0	0	0	0	0	0	0	0	0	0	0	0	0	0	0	0	0	0	0	0	1809	0	0	0	0	0	0	0	0	0	0	0
2d56d63c3dee3a6a38b952cc36495b3b	0	0	0	0	0	0	0	0	37	3556	536	2045	0	0	0	0	0	0	0	0	0	0	0	0	0	0	0	0	0	0	0	0	0	49
e99cf9ab69b96765cbcc9962a4daf4d4	5126	0	0	0	0	0	0	0	0	0	0	0	0	0	0	0	0	0	0	0	0	314	0	277	0	35	0	0	0	0	0	0	0	0
7196452714c383c033c9fa0ae100fa6f	0	0	0	0	0	0	0	0	0	0	0	0	0	0	0	0	0	0	0	0	0	0	0	0	5314	0	0	0	0	0	0	0	0	0
a3aa48e8602f32f5657932753c825a37	0	0	0	45	0	6	0	0	0	0	0	0	0	115	2164	0	0	303	144	0	0	0	0	0	0	0	0	11	115	0	1459	0	175	0
61dbf595f20fb901bb326faf3e4f77df	0	0	0	0	0	0	0	0	0	0	0	3453	0	0	0	0	0	0	0	0	0	0	0	0	0	0	0	0	0	0	0	0	0	0
916fbd1b5c4f940d28a24f41423c8827	0	0	0	0	0	0	0	0	0	0	0	2814	0	544	0	0	0	0	0	0	0	0	0	0	0	0	0	0	0	0	0	0	0	0
b392497983dce55f056ca29b500996c2	0	8	5	0	8	9	53	0	36	323	2547	55	0	0	0	0	0	0	0	0	0	0	0	0	0	0	0	0	0	0	0	0	0	9
8420bc5556b2a39c48a816cf93cb9764	336	51	1109	98	198	174	0	0	0	0	0	0	0	0	0	0	0	580	166	0	0	0	0	0	77	99	0	0	0	0	0	0	0	0
332bbfc3c1ecba3324c74f6637010fba	0	0	0	0	0	0	0	0	0	0	0	0	0	2200	0	63	258	0	72	80	0	0	0	0	0	0	26	0	0	23	60	91	0	0
e610c043910eb028e6e166131140ea76	0	0	0	0	0	0	0	0	0	0	0	0	0	2466	0	0	0	0	0	0	0	0	0	0	0	0	0	0	0	0	0	0	0	0
0169344dad3d7f47ebe65a1122e54cf9	0	0	0	0	0	0	0	0	0	0	0	0	0	465	0	1066	76	0	419	0	195	0	0	0	0	0	0	0	0	0	0	0	0	0
47ac81eb266c245f2396e443b3d538ff	0	0	0	0	0	0	0	0	0	0	21	0	0	83	0	1735	176	0	35	0	0	0	0	0	0	0	10	0	0	0	102	31	0	0
17ae370915fc2d91fde83f0233595374	0	0	0	0	0	0	0	0	0	0	0	0	0	139	232	300	0	0	0	104	0	0	0	0	0	0	0	0	64	0	624	0	685	0
9e7a54bd723975f84bc903aa90eb4a98	0	0	0	0	0	0	0	16	0	0	0	0	0	59	0	440	642	35	444	0	109	0	0	0	0	0	0	0	0	0	0	0	0	0
b157687a38357b47ea7e7e8423e105df	0	0	0	0	0	0	0	0	0	0	0	1794	0	0	0	0	0	0	0	0	0	0	0	0	0	0	0	0	0	0	0	0	0	0
70cf387082eb08c46e9a1ab1d68130ff	0	0	0	0	0	0	0	0	0	0	0	0	0	1790	0	0	0	0	0	0	0	0	0	0	0	0	0	0	0	0	0	0	0	0
c2973887fce3fbba958db1e78941a739	0	0	0	0	0	0	0	0	0	0	0	0	0	1744	0	0	0	0	0	0	0	0	0	0	0	0	0	0	0	0	0	0	0	0
2e00da4031498bda2f9287372fc2636e	0	0	0	0	0	0	0	0	0	0	0	0	0	880	0	0	0	851	0	0	0	0	0	0	0	0	0	0	0	0	0	0	0	0
6c674119e56f414e629be9dcf4fe92da	32	21	10	31	6	6	8	38	63	64	181	26	17	12	25	17	37	21	54	5	26	4	11	17	0	13	21	14	45	12	15	40	20	9
c782b62d4f151be06b9ccc287b4c0695	0	0	0	0	0	0	0	0	0	0	0	0	0	1558	0	0	0	0	0	0	0	0	0	0	0	0	0	0	0	0	0	0	0	0
85203b49e98a00012b63002e5eadcf3d	0	0	0	0	0	0	0	18	0	0	0	116	74	0	0	0	0	0	0	0	0	0	0	0	0	0	1176	0	0	0	0	25	0	69
ec990b269ccbbb07f61ee8e11d4236e8	0	0	0	0	0	0	0	0	0	0	0	0	0	1448	0	0	0	0	0	0	0	0	0	0	0	0	0	0	0	0	0	0	0	0
61f6706a5e0a7f39a2edd1aeca7a7c39	0	0	0	0	0	0	0	61	0	132	0	33	80	0	0	375	0	0	0	83	55	0	0	0	0	0	14	0	24	21	311	129	0	54
770d809941f826413e8873de2c7cd02f	0	0	0	0	0	0	0	0	0	0	0	0	0	119	19	0	233	0	0	0	0	8	0	0	0	0	27	0	0	25	14	873	6	0
21caf9f0b9132582e203db9cc3379cc3	0	0	0	0	0	0	0	0	0	0	0	0	0	1302	0	0	0	0	0	0	0	0	0	0	0	0	0	0	0	0	0	0	0	0
6a7cb6ea9a1da4d32b2406f85091d98f	0	0	0	0	0	0	0	0	0	0	0	11	0	20	0	92	190	8	800	0	114	0	0	0	0	0	0	0	0	0	0	0	0	0
106698b03f35e9b6d1fa0674508bc0e4	43	0	0	0	0	0	0	0	0	0	0	0	0	0	0	0	0	0	0	0	0	1137	0	0	0	0	0	0	0	0	0	0	0	0
80a41ecc646a5455844a1a31c5d6fa97	11	10	7	20	4	0	5	11	29	55	77	300	23	0	10	16	21	15	30	6	8	0	8	8	4	6	13	5	17	6	29	27	8	14
d09b4f21fa0cfb3a3d34f434b4200bc4	0	0	0	0	0	0	0	0	0	0	0	0	0	1068	0	0	0	0	0	0	0	0	0	0	0	0	0	0	0	0	0	0	0	0
c13bda9a4bd3555662c74e37443f6bae	0	0	0	0	0	0	0	0	4	2	0	38	0	0	43	109	160	0	190	0	137	0	0	0	0	0	4	0	162	14	55	23	0	113
67f12249520e58d198d62384b38d01a2	0	0	0	0	0	0	0	0	0	0	0	0	0	0	0	0	0	0	0	0	0	263	13	615	12	133	0	0	0	0	0	0	0	0
dbe8d8e86370562ccd53c4a4fd603d77	0	0	0	0	0	0	0	0	0	0	0	0	0	0	1001	0	0	0	0	0	0	0	0	0	0	0	0	0	0	0	0	0	0	0
d7a1210719e64712d18578cbc799cd4d	0	0	0	0	0	0	0	0	0	0	0	59	0	18	0	0	0	0	0	0	0	0	0	0	0	0	0	0	0	0	501	258	0	0
edb1f33e8e1c5d6b97019a481d047c39	818	0	0	0	0	0	0	0	0	0	0	0	0	0	0	0	0	0	0	0	0	0	0	0	0	0	0	0	0	0	0	0	0	0
730ad94789bea7fbad47e806ebc23818	0	0	0	0	0	0	0	0	0	0	0	0	0	0	0	0	0	0	0	0	0	0	0	0	0	0	691	0	0	0	0	0	0	0
4a7461efc51bcc935edde70f81e1a25f	669	0	0	0	0	0	0	0	0	0	0	0	0	0	0	0	0	0	0	0	0	0	0	0	0	0	0	0	0	0	0	0	0	0
77e2702d3ba5256b07325bb2dd29ff25	0	0	2	0	0	0	0	0	6	97	456	3	0	0	0	0	0	0	0	0	0	0	0	0	0	0	0	0	0	0	0	0	0	0
f1bd62277c64bf75e280a8ea47dd7225	0	0	0	0	0	0	0	0	0	0	0	0	0	0	0	0	0	0	0	0	0	0	0	0	0	0	541	0	0	0	0	0	0	0
26ff23c0d047e2b68ba6eff4fa9cf7e7	28	5	82	88	275	16	0	0	0	0	0	0	0	0	0	0	0	6	0	0	0	0	0	0	0	0	0	0	0	0	0	0	0	0
14f0e8411250ea7e99d8da18c8789bcd	0	0	0	7	2	81	15	0	0	0	0	0	0	140	27	15	0	0	169	0	3	0	15	0	0	0	0	0	5	0	0	0	0	0
a35fcf57225d05acb8683e89240791ac	0	0	0	0	0	0	0	0	40	241	170	0	0	0	0	0	0	0	0	0	0	0	0	0	0	0	0	0	0	0	0	0	0	0
1419f8fbb264166f5ab2072083df7a49	0	0	0	0	0	0	0	0	0	0	0	0	0	0	0	0	0	0	0	0	0	0	0	0	0	0	0	0	0	0	438	0	0	0
bcc2890bc50a21582c8a8335f396f0eb	0	0	0	0	0	0	0	0	0	0	0	0	0	0	0	19	0	0	3	0	0	0	0	0	0	0	405	0	0	0	0	0	0	0
2cc2a0e69c8d56faee816d3faffb10e4	0	0	0	0	0	0	0	0	0	0	0	0	0	64	0	0	0	0	0	0	0	0	0	0	0	0	0	0	0	18	29	310	0	0
183251c1e3db6c6e9e9b837d621a9076	0	0	0	0	0	0	0	0	0	0	0	0	0	0	346	59	0	0	0	0	0	0	0	0	0	0	0	0	0	0	0	0	0	0
119c2bf1dcd73bdb2c1ad54fe17a35e4	0	0	0	202	0	0	0	0	0	0	0	0	0	0	146	0	0	4	11	0	0	0	0	0	0	0	0	0	0	0	0	0	0	0
a3b65dc42e4163a618d2ecc907dde5c1	0	0	0	0	0	0	0	0	0	0	0	0	0	286	0	0	0	0	0	0	0	0	0	0	0	0	0	0	0	0	0	70	0	0
7b80ef69bdff683b5e882ac84d415b37	10	9	0	9	6	0	21	16	0	0	0	0	0	14	0	9	9	4	17	0	0	8	11	13	0	0	0	14	0	0	0	0	0	0
92fdd41b3804f6fea1aa3ba0187d9585	0	0	0	0	0	0	0	0	0	0	0	0	0	346	0	0	0	0	0	0	0	0	0	0	0	0	0	0	0	0	0	0	0	0
78a7f01a33f717aa7336699d19c10158	0	0	0	0	0	0	0	0	0	0	0	0	0	0	0	0	0	0	0	0	0	0	0	0	0	0	0	0	0	0	285	0	0	0
cd79a625e4447418682e4e75ae182648	0	0	0	0	0	0	0	0	0	0	0	0	0	0	0	0	0	0	0	0	0	0	0	282	0	0	0	0	0	0	0	0	0	0
65e1caa13f58520fe799730a0c9bb2fe	0	47	0	0	0	0	0	25	0	0	0	0	23	0	3	0	0	0	0	0	0	0	0	0	0	0	8	4	67	15	14	46	20	0
8192886e7cb140a884298adec846649c	0	0	0	0	0	0	0	0	0	0	0	0	0	257	0	0	0	0	0	0	0	0	0	0	0	0	0	0	0	0	0	0	0	0
1e88011133c9b71286ea77373a463ce9	0	0	0	0	0	0	0	0	0	0	0	42	0	0	192	8	0	0	0	0	0	0	0	0	0	0	0	0	0	0	0	0	0	0
0e38872173074b6d31b89d74e1a244e2	0	0	0	0	0	0	0	0	0	0	0	0	0	0	0	0	0	0	0	239	0	0	0	0	0	0	0	0	0	0	0	0	0	0
07d87a436656ae7608afd5c8b3548da8	0	16	0	0	0	0	0	0	0	0	0	0	0	0	0	0	0	0	0	0	0	9	0	0	0	0	0	69	14	128	0	0	0	0
7d99f03b90b0eec477b7077648d4da50	0	0	0	0	0	0	2	0	0	0	0	0	0	234	0	0	0	0	0	0	0	0	0	0	0	0	0	0	0	0	0	0	0	0
40a2aeb1731e3fab8c9440c052962972	0	0	0	0	0	0	0	0	0	0	0	119	0	90	0	0	0	0	0	0	0	0	0	0	0	0	0	0	0	0	0	0	0	0
67b122283147db5034cdc6346a1bc668	0	0	0	0	0	0	198	0	0	0	0	0	0	0	0	0	0	0	0	0	0	0	0	0	0	0	0	0	0	0	0	0	0	0
4931ead55c5c9164e9b12c4cec18b44a	0	0	0	0	0	0	0	0	0	0	0	0	0	0	0	20	0	0	174	0	0	0	0	0	0	0	0	0	0	0	0	0	0	0
3277128cce4a2cb805277a2aea584a5c	0	7	12	11	0	0	0	6	0	0	0	0	0	27	12	0	0	0	10	0	0	0	0	0	0	9	19	0	0	43	0	0	0	0
394fc659d713685ba9d57212ab5b0ef8	0	0	0	0	0	0	0	0	0	0	0	0	186	0	0	0	0	0	0	0	0	0	0	0	0	0	0	0	0	0	0	0	0	0
1920f7ea03781ab466981ed170979557	5	20	0	0	0	0	0	22	0	0	0	0	10	0	0	0	0	0	9	0	0	0	0	0	0	0	0	0	46	4	11	17	9	0
6bacf7e54bb557a9a8ff605abd14aa11	0	0	0	0	0	0	0	0	0	0	0	0	0	164	0	0	0	0	0	0	0	0	0	0	0	0	0	0	0	0	0	0	0	0
e7e488aeb8ce26d6833169335a81eafb	0	0	8	8	0	0	0	25	0	0	0	0	0	0	17	13	0	0	0	0	0	11	5	40	0	0	0	0	0	0	0	0	0	0
f5cc8409e2e7fc5bd7d78c526685d82a	0	0	0	0	0	0	0	0	0	143	0	0	0	0	0	0	0	0	0	0	0	0	0	0	0	0	0	0	0	0	0	0	0	0
f1227556fcdeb5f7bff47bb3880d633b	0	0	0	0	0	0	0	0	0	0	0	0	0	0	0	0	0	0	0	0	0	29	0	93	6	11	0	0	0	0	0	0	0	0
a263f1a047b25bed957d9bb264efd0a5	0	0	0	0	0	0	0	0	0	0	0	0	0	133	0	0	0	0	0	0	0	0	0	0	0	0	0	0	0	0	0	0	0	0
712cbfd70c3fcd40ff619a431bbfcb7b	0	0	0	5	0	0	0	0	0	0	0	0	0	92	0	0	0	0	0	0	0	0	0	0	0	0	0	0	0	0	0	0	0	0
93ac276d99b0286ed51bf9aa797abc54	0	0	0	0	0	0	0	0	0	0	0	0	0	0	0	0	0	0	0	119	0	0	0	0	0	0	0	0	0	0	0	0	0	0
abb6a9d98a90774b2d3e5017acee8cf8	0	0	0	0	0	0	10	0	0	0	0	60	0	27	0	0	0	0	0	0	0	0	0	21	0	0	0	0	0	0	0	0	0	0
d594b74a76902bf14588e4aee174b8c6	20	0	0	0	0	13	0	0	0	0	0	0	0	0	0	0	0	0	0	0	0	0	0	0	0	11	0	0	0	26	0	0	15	19
4d57601ca252c3a70f40d62904602967	0	0	0	0	0	0	0	0	0	0	0	0	0	94	0	0	0	0	0	0	0	0	0	0	0	0	0	0	0	0	0	0	0	0
f7a78459b4ebb17383083b860a4ce45a	0	6	4	0	0	0	0	0	0	0	0	0	0	0	0	0	0	0	0	0	0	0	0	0	0	0	0	0	0	0	0	0	0	0
229f77c5b30921aec19d877bf663a032	0	0	0	13	0	0	4	7	0	0	0	0	0	0	0	0	12	4	13	0	0	0	0	5	0	0	0	0	0	0	0	0	0	0
f2a4c7d712762a00bed92c75f7e5dd47	0	0	0	0	0	0	0	0	0	0	0	0	0	86	0	0	0	0	0	0	0	0	0	0	0	0	0	0	0	0	0	0	0	0
fc2c6ae09847359cd16a3bc639979102	0	0	0	0	0	0	0	0	0	0	0	0	0	83	0	0	0	0	0	0	0	0	0	0	0	0	0	0	0	0	0	0	0	0
b302a47371fb5c640921389d0d1c0bae	0	0	0	0	0	0	0	0	0	0	0	0	0	0	0	0	0	0	0	0	0	0	0	0	0	0	61	0	0	0	7	8	0	0
acefb240929bab2bb871138544e9a21a	0	0	0	0	0	0	0	0	0	0	0	0	0	75	0	0	0	0	0	0	0	0	0	0	0	0	0	0	0	0	0	0	0	0
a1383ebba0a369e5027e252e0f7587c3	7	0	0	0	0	0	0	0	0	0	0	0	0	0	0	0	14	0	0	0	0	0	0	0	0	12	0	17	0	0	0	18	0	0
c7106fc4091c8397961a887f7cc418e7	0	0	0	73	0	0	0	0	0	0	0	0	0	0	0	0	0	0	0	0	0	0	0	0	0	0	0	0	0	0	0	0	0	0
49d778427dcf26e3ea1ee9795753d6ab	0	0	0	0	0	0	0	0	0	0	0	0	0	0	0	69	0	0	0	0	0	0	0	0	0	0	0	0	0	0	0	0	0	0
a9d357254624a329608a575452a2b3bf	0	0	0	0	0	0	0	0	0	0	0	0	0	0	0	0	0	0	0	0	0	0	0	0	0	0	64	0	0	0	0	0	0	0
9e179b202ba644bb428f6c3ff9be666e	0	0	0	0	0	0	0	0	0	0	0	0	0	0	0	0	0	0	0	0	0	0	0	0	0	0	60	0	0	0	0	0	0	0
0aad4cbcef98a11b14e58cba59ba5e6d	0	0	0	0	0	0	0	0	0	0	0	0	0	0	0	0	0	0	0	0	0	0	0	0	0	0	0	0	36	0	0	0	24	0
7c29ae7e86d1cae65f645885fe60cdc4	0	0	0	0	0	0	0	0	0	0	0	59	0	0	0	0	0	0	0	0	0	0	0	0	0	0	0	0	0	0	0	0	0	0
3ad5e807d5ec90ad148fe35fdf404967	0	0	0	0	0	0	0	0	0	0	0	0	0	15	0	0	0	0	0	0	9	0	0	0	0	0	0	6	0	0	0	0	0	0
db9509cb5cfd68eda0d2205764b2ecde	0	0	0	0	0	0	0	0	0	11	0	0	0	0	0	0	0	22	0	0	12	0	0	0	0	0	0	0	0	0	0	12	0	0
5f42a378a3443fc3ac396166b060be6e	56	0	0	0	0	0	0	0	0	0	0	0	0	0	0	0	0	0	0	0	0	0	0	0	0	0	0	0	0	0	0	0	0	0
00515c3cf678c1645ebfa41a61411e99	0	0	0	0	0	0	0	0	0	0	0	0	0	0	0	0	0	0	0	0	0	0	0	0	0	54	0	0	0	0	0	0	0	0
7a012a284cf341ad57a5f2de0b07ee03	0	0	0	0	0	0	0	0	0	0	53	0	0	0	0	0	0	0	0	0	0	0	0	0	0	0	0	0	0	0	0	0	0	0
7ec6c5fa3c6b7ba84310f45414f5667d	0	0	0	0	0	0	0	0	0	0	0	0	0	48	0	0	0	0	0	0	0	0	0	0	0	0	0	0	0	0	0	0	0	0
6dee2b2972a84807b75649c94c22f1c7	0	0	0	0	0	0	0	0	0	0	0	0	0	47	0	0	0	0	0	0	0	0	0	0	0	0	0	0	0	0	0	0	0	0
8568266ba474e7fd2034232a04dcbbc8	0	0	0	0	0	0	0	0	0	0	0	0	0	0	0	0	0	0	0	0	0	0	0	0	0	0	30	0	0	8	0	8	0	0
dac2039b67a1eb12ab284682ad3e37eb	0	0	0	0	0	0	0	0	0	0	0	0	0	44	0	0	0	0	0	0	0	0	0	0	0	0	0	0	0	0	0	0	0	0
e433dcfb93992f2bc07b102962a6150e	0	0	0	0	0	0	0	43	0	0	0	0	0	0	0	0	0	0	0	0	0	0	0	0	0	0	0	0	0	0	0	0	0	0
ade40cfc2910fdad074481eb8e5bdf40	0	0	0	0	0	0	0	0	0	0	0	0	0	0	0	0	0	0	0	0	0	0	0	0	0	0	0	0	13	30	0	0	0	0
52fe5e2dd2cffa0f40f4cb8eaaabab5e	0	0	0	0	0	0	0	14	0	0	0	0	0	0	0	0	0	0	28	0	0	0	0	0	0	0	0	0	0	0	0	0	0	0
71e083e90ea754bfd862716b846ed1be	0	0	0	0	0	0	0	0	0	0	0	0	0	0	0	0	0	0	0	0	0	0	0	0	0	0	0	0	0	0	0	0	0	42
27ce2dc5b5d63a29e96e1b2f8d54e3c9	0	0	0	28	0	0	0	13	0	0	0	0	0	0	0	0	0	0	0	0	0	0	0	0	0	0	0	0	0	0	0	0	0	0
b135876acecddb93c0a37bc562e89abf	0	0	0	0	0	0	0	0	0	0	0	0	0	41	0	0	0	0	0	0	0	0	0	0	0	0	0	0	0	0	0	0	0	0
58ccaf89bb0994f5288fcb4e62801ad7	0	0	0	0	0	0	0	0	0	0	0	0	0	0	0	0	0	0	0	0	0	0	0	0	0	0	0	18	0	0	0	23	0	0
159795456ef9e268c67bed8c0e5de2d5	0	0	0	0	0	0	0	0	0	0	0	0	0	40	0	0	0	0	0	0	0	0	0	0	0	0	0	0	0	0	0	0	0	0
60c4cd1b254d637264fa568c737372af	0	0	0	0	0	0	0	0	0	0	0	0	0	0	0	0	0	0	0	0	0	0	0	0	0	0	0	0	0	39	0	0	0	0
7482724834760b557f253d848138fa23	0	0	0	0	0	0	0	0	0	0	0	0	0	5	0	0	0	0	0	0	0	0	0	0	0	0	0	0	0	3	0	0	0	0
a8855c32642c2aa7ab0f9453f4afc0e2	0	0	0	0	0	0	0	0	0	0	0	0	0	37	0	0	0	0	0	0	0	0	0	0	0	0	0	0	0	0	0	0	0	0
48279c98f38e31304ce53195e57bbe4e	0	0	0	0	0	0	0	0	0	0	0	0	0	0	0	0	0	0	0	37	0	0	0	0	0	0	0	0	0	0	0	0	0	0
9dfd6d52606e81487822fe733612f257	6	0	0	0	0	0	0	0	0	0	0	0	0	13	0	0	0	0	0	0	0	0	0	0	0	0	0	0	0	0	0	0	0	0
2804751715a421a62915538d3bc4d31e	0	0	0	0	0	0	0	0	0	0	35	0	0	0	0	0	0	0	0	0	0	0	0	0	0	0	0	0	0	0	0	0	0	0
3d0e1c95792dc834479c6a521c66ec92	0	0	0	0	0	0	0	0	0	0	0	0	0	0	0	0	0	0	0	0	0	0	0	0	0	0	34	0	0	0	0	0	0	0
b425f60fcc74aaee8547ae41c9503c27	0	0	0	0	0	0	0	0	0	0	30	0	0	0	0	0	0	0	0	0	0	0	0	0	0	0	0	0	0	0	0	0	0	0
3b381ac7fc22f9704c50d187afca9352	0	0	0	0	0	0	0	0	0	0	0	0	0	0	0	0	0	0	0	0	0	0	0	0	0	0	30	0	0	0	0	0	0	0
6cced593fb7662fbe857e932d6338ad2	0	0	0	0	0	0	0	0	0	0	27	0	0	0	0	0	0	0	0	0	0	0	0	0	0	0	0	0	0	0	0	0	0	0
f405eaaf8621222cc6116bd1768a2070	0	0	0	0	0	0	0	0	0	0	0	0	0	0	10	0	0	0	0	0	0	0	0	0	0	0	0	0	0	0	16	0	0	0
9565d435be59433a6bb231c560ac05ae	0	0	0	0	0	0	0	5	0	0	0	0	0	0	0	0	0	0	0	0	0	0	0	0	0	0	19	0	0	0	0	0	0	0
b0f84b0ce6416b671ba02be7ab4f07e3	0	0	0	0	0	0	0	0	0	0	24	0	0	0	0	0	0	0	0	0	0	0	0	0	0	0	0	0	0	0	0	0	0	0
53ec5a02e60df63b5795e8b970990865	0	0	0	0	0	0	0	0	0	0	0	0	0	0	0	0	0	0	17	0	0	0	0	0	0	0	7	0	0	0	0	0	0	0
0bfee21eaaf3ca8d0b7eb6a27ffe04ea	3	0	0	0	0	0	0	11	0	0	0	0	0	0	0	0	0	4	4	0	0	0	0	0	0	0	0	0	0	0	0	0	0	0
96285f3b57d3911011cdda0d782b219d	0	0	0	3	0	0	0	0	0	0	0	0	0	0	0	0	0	0	0	0	0	0	0	0	0	0	0	0	0	0	0	0	0	0
ad4dd96851babacef0981382a277c861	0	0	0	2	0	0	0	16	0	0	0	0	0	0	0	0	0	0	0	0	0	0	0	0	0	0	0	0	0	0	0	0	3	0
6eefccefb3e8d1a451909e3f0e6b8551	0	0	0	0	0	0	0	0	0	0	0	0	0	0	0	0	0	0	4	0	0	0	0	0	0	3	0	0	0	0	0	0	0	0
603b0ad0970f9e447873dd1bd4e41408	0	0	0	0	0	0	0	0	0	0	21	0	0	0	0	0	0	0	0	0	0	0	0	0	0	0	0	0	0	0	0	0	0	0
ae87c1aa3487f97cb8ca0232f4d26115	0	0	0	0	0	0	0	0	0	0	0	0	0	0	0	0	0	0	0	0	0	0	0	21	0	0	0	0	0	0	0	0	0	0
801ece3b3f823565e48367685fd44f88	0	0	0	0	0	0	0	3	0	0	0	0	0	17	0	0	0	0	0	0	0	0	0	0	0	0	0	0	0	0	0	0	0	0
b3078356cbd26c03cdc71f228a71c0a7	0	0	0	19	0	0	0	0	0	0	0	0	0	0	0	0	0	0	0	0	0	0	0	0	0	0	0	0	0	0	0	0	0	0
29b53683b00632c24cf5e83a7db861f6	0	0	0	0	0	0	0	19	0	0	0	0	0	0	0	0	0	0	0	0	0	0	0	0	0	0	0	0	0	0	0	0	0	0
20893dbff97ba406c811677800195868	0	0	0	0	0	0	0	0	0	0	0	0	0	0	0	0	0	0	0	0	0	0	0	0	0	0	18	0	0	0	0	0	0	0
18f8b95e1060ba15b5631b215b11c7be	0	0	0	0	0	0	0	0	0	0	0	0	0	0	0	0	0	0	0	0	0	0	0	0	7	0	0	0	0	0	0	0	0	0
c1c819b9f257f6940a205e644c596e3d	0	0	0	0	0	0	0	0	0	0	0	0	0	15	0	0	0	0	0	0	0	0	0	0	0	0	0	0	0	0	0	0	0	0
f631df0fdcc2219ef3625948e69fc165	0	0	0	0	0	0	0	0	0	0	0	0	0	0	0	0	0	0	0	0	0	15	0	0	0	0	0	0	0	0	0	0	0	0
1b384e9985c781bfd3d5d542cb64d84e	0	0	0	0	0	0	0	0	0	0	0	0	0	14	0	0	0	0	0	0	0	0	0	0	0	0	0	0	0	0	0	0	0	0
23226df418830f93e58f54c41631ed43	0	10	0	0	0	0	0	0	0	0	0	0	0	0	0	0	3	0	0	0	0	0	0	0	0	0	0	0	0	0	0	0	0	0
ade11454c09b5a7be9f2697c65434b0b	0	0	0	0	0	0	6	0	0	0	0	0	0	0	0	0	0	0	0	0	0	0	0	7	0	0	0	0	0	0	0	0	0	0
81f55e468b9219e6a5c30f963ce93e55	0	0	0	0	0	0	0	0	4	0	0	0	0	0	0	0	0	0	0	0	0	0	0	0	0	0	0	0	0	0	0	5	0	0
3c1074961354ab548757ec27f774b192	0	0	0	0	0	0	0	0	0	0	0	0	0	4	0	0	0	0	0	0	0	0	0	0	0	0	0	0	0	0	0	0	0	0
afd7d9ff9c161416c04b671bc8fa35d9	0	0	0	0	0	0	0	0	0	0	0	0	0	12	0	0	0	0	0	0	0	0	0	0	0	0	0	0	0	0	0	0	0	0
ff1b60a854a442ee27452076be6b3ac8	0	0	0	0	0	0	0	0	0	0	0	0	0	0	0	0	0	0	12	0	0	0	0	0	0	0	0	0	0	0	0	0	0	0
5228e3a8299959cd4d2e52492c5ecd85	0	0	0	0	0	0	0	0	0	0	0	0	0	0	0	0	0	0	0	0	0	0	0	0	0	0	12	0	0	0	0	0	0	0
91682d027d7523725a22bfad97b4834d	0	0	0	0	0	0	0	0	7	0	0	0	0	0	0	0	0	0	0	0	0	0	4	0	0	0	0	0	0	0	0	0	0	0
bc0fbf911e97bb5703063fc940dbd08f	0	0	0	0	0	0	0	0	0	0	0	0	0	0	0	11	0	0	0	0	0	0	0	0	0	0	0	0	0	0	0	0	0	0
ccbc171ed6f5e8c2d12ba34f25ee10d8	0	0	0	0	0	0	0	0	0	0	0	0	0	0	0	0	0	0	0	0	0	0	0	11	0	0	0	0	0	0	0	0	0	0
73022225d698b666e16040ba1f2a83c0	0	0	0	0	0	0	0	0	0	0	0	0	0	0	0	0	0	0	0	0	0	0	0	0	0	0	11	0	0	0	0	0	0	0
f6b8a71f7b16351e272099c41bbb909c	0	3	0	0	0	0	0	0	0	0	0	0	0	0	0	0	0	0	0	0	0	0	0	3	0	0	0	0	0	0	0	0	0	0
bae1d0153b337578b4e44ea1b83683ee	0	0	0	0	0	0	0	0	0	0	10	0	0	0	0	0	0	0	0	0	0	0	0	0	0	0	0	0	0	0	0	0	0	0
437b6b3f931644eb8791a7ecddee2837	0	0	0	0	0	0	0	0	0	0	0	0	0	10	0	0	0	0	0	0	0	0	0	0	0	0	0	0	0	0	0	0	0	0
d74b2ec04ee02f5783f1cfeec9fb9c9b	0	0	0	0	0	0	0	0	0	0	0	0	0	10	0	0	0	0	0	0	0	0	0	0	0	0	0	0	0	0	0	0	0	0
d8854db14aa9f40df1bb4bcfae746e5d	0	0	0	0	0	0	0	0	0	0	0	0	0	10	0	0	0	0	0	0	0	0	0	0	0	0	0	0	0	0	0	0	0	0
01df71583b64035f1a730953d88cfd96	0	0	0	0	0	0	0	0	0	0	0	0	0	0	0	0	0	0	0	0	0	0	0	3	0	0	0	0	0	0	0	0	0	0
adf14d060529dc7edf567ac81b8f4d50	0	0	0	0	0	0	0	0	0	0	9	0	0	0	0	0	0	0	0	0	0	0	0	0	0	0	0	0	0	0	0	0	0	0
2bc82c09834bcc1b826f8bfa0880c44b	0	0	0	0	0	0	0	0	0	0	0	0	0	0	0	0	0	0	0	0	0	0	0	0	0	0	9	0	0	0	0	0	0	0
5cb136131c1462e48c0d7bd768d63524	0	0	0	0	0	0	0	0	0	0	0	0	0	0	0	0	0	0	0	0	0	0	0	0	0	0	0	0	0	0	9	0	0	0
05f1167ae98979d3e27316d437c8fb19	0	0	0	0	0	0	0	0	0	0	0	0	0	0	0	0	0	0	2	0	0	0	0	0	0	0	0	0	0	0	0	0	0	0
c2e3cd1977ee5cb82dad59500dfc2778	0	0	0	0	0	0	0	0	0	0	0	0	0	2	0	0	0	0	0	0	0	0	0	0	0	0	0	0	0	0	0	0	0	0
9f10c28a9d23045e991910124bbae628	0	0	0	0	0	0	0	0	0	0	0	0	0	8	0	0	0	0	0	0	0	0	0	0	0	0	0	0	0	0	0	0	0	0
4f1d215dfd0db0dc92c7510cb0b806d3	7	0	0	0	0	0	0	0	0	0	0	0	0	0	0	0	0	0	0	0	0	0	0	0	0	0	0	0	0	0	0	0	0	0
abb5960e0a28dbdb1927ab766e5f16fc	0	0	0	7	0	0	0	0	0	0	0	0	0	0	0	0	0	0	0	0	0	0	0	0	0	0	0	0	0	0	0	0	0	0
1101468d7b663203b9beaf8557553f71	0	0	0	0	0	0	7	0	0	0	0	0	0	0	0	0	0	0	0	0	0	0	0	0	0	0	0	0	0	0	0	0	0	0
6628ff1186f12b25d131c21fb3ab2805	0	0	0	0	0	0	0	0	0	0	0	7	0	0	0	0	0	0	0	0	0	0	0	0	0	0	0	0	0	0	0	0	0	0
a4f02d37802d1058f0201ee688d3b9a4	0	0	6	0	0	0	0	0	0	0	0	0	0	0	0	0	0	0	0	0	0	0	0	0	0	0	0	0	0	0	0	0	0	0
d7e8067cefd7594febe3772731f5da8a	0	0	0	0	0	0	0	0	0	0	0	0	0	0	0	0	0	6	0	0	0	0	0	0	0	0	0	0	0	0	0	0	0	0
b61c41bf56cf36ff10113adb8cddd4a7	0	0	0	0	0	0	0	0	0	0	0	0	0	0	0	0	0	0	0	0	0	0	0	0	0	6	0	0	0	0	0	0	0	0
218796b368ccd4d407bf8a6a7fba294c	0	0	0	0	0	0	0	0	0	0	0	0	0	0	0	0	0	0	0	0	0	0	0	0	0	0	6	0	0	0	0	0	0	0
73d456fab25ced19fe0989c8dec600a1	0	0	0	0	0	0	0	0	0	0	0	0	0	0	0	0	0	0	0	0	0	0	0	0	0	0	0	0	0	0	6	0	0	0
48cb92efbb87b9d0cb1ca3ceb7bf68eb	5	0	0	0	0	0	0	0	0	0	0	0	0	0	0	0	0	0	0	0	0	0	0	0	0	0	0	0	0	0	0	0	0	0
cf8da56a39dcd1c6ff41c682804f24fb	0	0	0	5	0	0	0	0	0	0	0	0	0	0	0	0	0	0	0	0	0	0	0	0	0	0	0	0	0	0	0	0	0	0
79efcb8039f58317e0a314b658f74aec	0	0	0	0	0	0	0	5	0	0	0	0	0	0	0	0	0	0	0	0	0	0	0	0	0	0	0	0	0	0	0	0	0	0
dcfaa591d65142a76dac1d802240a069	0	0	0	0	0	0	0	0	5	0	0	0	0	0	0	0	0	0	0	0	0	0	0	0	0	0	0	0	0	0	0	0	0	0
1e7486e4ebe4594af558abcab99f28aa	0	0	0	0	0	0	0	0	0	0	0	0	0	0	0	0	0	5	0	0	0	0	0	0	0	0	0	0	0	0	0	0	0	0
e679861a2b108a0bd7618de22c057ead	0	0	0	0	0	0	0	0	0	0	0	0	0	0	0	0	0	0	5	0	0	0	0	0	0	0	0	0	0	0	0	0	0	0
8e06d35bbd86fa0bc61fb100cfbe294f	0	0	0	0	0	0	0	0	0	0	0	0	0	0	0	0	0	0	0	0	0	0	0	5	0	0	0	0	0	0	0	0	0	0
593f0cf3831b2ff596fc385cb390befa	0	0	0	0	0	0	0	0	0	0	0	0	0	0	0	0	0	4	0	0	0	0	0	0	0	0	0	0	0	0	0	0	0	0
27ca44fe31da95f73b963830c74c65b0	0	0	0	0	0	0	0	0	0	0	0	0	0	0	0	0	0	0	4	0	0	0	0	0	0	0	0	0	0	0	0	0	0	0
48d36be45f7ffbff2381b0a9515c44fe	0	0	0	0	0	0	0	0	0	0	0	0	0	0	0	0	0	0	4	0	0	0	0	0	0	0	0	0	0	0	0	0	0	0
8732c4d64439f389059964ea01a0491b	0	0	0	0	0	0	0	0	0	0	0	0	0	0	0	0	0	0	0	0	0	0	0	0	0	0	4	0	0	0	0	0	0	0
7ba1d63be629440997a6b2ef001f18ce	0	0	0	0	0	0	0	0	0	0	0	0	0	0	0	0	0	0	0	0	0	0	0	0	0	0	0	0	0	0	2	2	0	0
7ad8aefcd5c595ab4a1e011b72f28d95	3	0	0	0	0	0	0	0	0	0	0	0	0	0	0	0	0	0	0	0	0	0	0	0	0	0	0	0	0	0	0	0	0	0
cd6d99fa565d3f7d5a83eb9b45c1702b	3	0	0	0	0	0	0	0	0	0	0	0	0	0	0	0	0	0	0	0	0	0	0	0	0	0	0	0	0	0	0	0	0	0
0d4065bf0910c5b7631f1679d6a6d97d	3	0	0	0	0	0	0	0	0	0	0	0	0	0	0	0	0	0	0	0	0	0	0	0	0	0	0	0	0	0	0	0	0	0
898da4600181f2a1cc3ec78733a61846	0	0	0	0	0	0	0	0	0	3	0	0	0	0	0	0	0	0	0	0	0	0	0	0	0	0	0	0	0	0	0	0	0	0
7c4ac30e2a32f44f94764334d5588175	0	0	0	0	0	0	0	0	0	0	0	0	0	3	0	0	0	0	0	0	0	0	0	0	0	0	0	0	0	0	0	0	0	0
afe18aad42dadb357824396a3579a802	0	0	0	0	0	0	0	0	0	0	0	0	0	0	0	3	0	0	0	0	0	0	0	0	0	0	0	0	0	0	0	0	0	0
d192d41873fade950af564caff38ea34	0	0	0	0	0	0	0	0	0	0	0	0	0	0	0	0	0	0	3	0	0	0	0	0	0	0	0	0	0	0	0	0	0	0
bdae6d77888e018603abd7ab09ccc747	0	0	0	0	0	0	0	0	0	0	0	0	0	0	0	0	0	0	0	3	0	0	0	0	0	0	0	0	0	0	0	0	0	0
15142d277ac71015659ce4cd06c5cb15	0	0	0	0	0	0	0	0	0	0	0	0	0	0	0	0	0	0	0	0	0	0	0	3	0	0	0	0	0	0	0	0	0	0
97247367ce8b33f1787dd06a680d65b4	0	0	0	0	0	0	0	0	0	0	0	0	0	0	0	0	0	0	0	0	0	0	0	0	0	0	0	0	0	0	0	0	0	3
9c926a3e82559190c483b45a7333b513	0	0	2	0	0	0	0	0	0	0	0	0	0	0	0	0	0	0	0	0	0	0	0	0	0	0	0	0	0	0	0	0	0	0
b0bc2285daac4b5f4e3b091b2e3347c1	0	0	0	0	0	0	0	0	0	0	0	0	2	0	0	0	0	0	0	0	0	0	0	0	0	0	0	0	0	0	0	0	0	0
066679fecffe217b149669a8810efe4d	0	0	0	0	0	0	0	0	0	0	0	0	0	0	2	0	0	0	0	0	0	0	0	0	0	0	0	0	0	0	0	0	0	0
3e90da3f5b298e5dac04c1c31df3a99e	0	0	0	0	0	0	0	0	0	0	0	0	0	0	2	0	0	0	0	0	0	0	0	0	0	0	0	0	0	0	0	0	0	0
78b3c45b3981109a7b459cdf152b575a	0	0	0	0	0	0	0	0	0	0	0	0	0	0	0	0	2	0	0	0	0	0	0	0	0	0	0	0	0	0	0	0	0	0
7c17f1385d4f03871d1b4e111d51fd18	0	0	0	0	0	0	0	0	0	0	0	0	0	0	0	0	0	0	2	0	0	0	0	0	0	0	0	0	0	0	0	0	0	0
190c515359cfc8ba918fdc5754dbb12c	0	0	0	0	0	0	0	0	0	0	0	0	0	0	0	0	0	0	0	0	0	0	0	2	0	0	0	0	0	0	0	0	0	0
a634a3a070ebb3e8f3190ee24031a814	0	0	0	0	0	0	0	0	0	0	0	0	0	0	0	0	0	0	0	0	0	0	0	0	2	0	0	0	0	0	0	0	0	0
84afdfbe81fdda7e58d7176fafc3a838	0	0	0	0	0	0	0	0	0	0	0	0	0	0	0	0	0	0	0	0	0	0	0	0	0	0	0	0	0	0	0	0	0	2
