# Supplementary material for: Conserved, yet disruption-prone, gut microbiomes in neotropical bumblebees
Source: mSphere. 2023 Oct 19;8(6):e00139-23. doi: 10.1128/msphere.00139-23 (PMC10732019; doi:10.1128/msphere.00139-23)
Supplement: Table S3 — List of ASVs that significantly differ in relative abundance among host species. ANCOM-BC output. [file msphere.00139-23-s0005.csv]

ASV	W	p_val	q_val	diff_abn	Taxonomy
053ab977638bdbadc4f6d01377c3bf04	494.845.610	0.168455970	10.000.000	FALSE	d__Bacteria; p__Firmicutes; c__Bacilli; o__Lactobacillales; f__Lactobacillaceae; g__Bombilactobacillus; s__uncultured_Firmicutes
07cfb49b887f91ff856ce3f433fea4df	771.259.549	0.000000000	0.0000000	TRUE	d__Bacteria; p__Firmicutes; c__Bacilli; o__Lactobacillales; f__Lactobacillaceae; g__Apilactobacillus
12dd1f3c36654076676dbd46a242b2d9	111.374.015	0.000000000	0.0000000	TRUE	d__Bacteria; p__Bacteroidota; c__Bacteroidia; o__Flavobacteriales; f__Weeksellaceae; g__Apibacter; s__uncultured_Bacteroidetes
137dbfbc3a89b6c1461d356343bf91fa	330.368.918	0.383391964	10.000.000	FALSE	d__Bacteria; p__Firmicutes; c__Clostridia; o__Lachnospirales; f__Lachnospiraceae; g__Agathobacter
1f005ba34744dbf1eaa87bdf9ef16ae8	332.183.744	0.000000000	0.0000000	TRUE	d__Bacteria; p__Firmicutes; c__Bacilli; o__Lactobacillales
2544affb2a2d58da65a1e171410facd1	234.395.134	0.000000000	0.0000000	TRUE	d__Bacteria; p__Firmicutes; c__Bacilli; o__Lactobacillales; f__Lactobacillaceae; g__Lactobacillus
25dc605ad68a26bc96fa206f059f467a	237.424.898	0.000000000	0.0000000	TRUE	d__Bacteria; p__Firmicutes; c__Bacilli; o__Lactobacillales; f__Lactobacillaceae; g__Apilactobacillus
267dc7ddf4b0d053cbad77938923ab54	840.230.200	0.000000000	0.0000000	TRUE	d__Bacteria; p__Proteobacteria; c__Gammaproteobacteria; o__Enterobacterales; f__Enterobacteriaceae
2a4e4085a0d6696265018806ea13de51	101.825.932	0.000000000	0.0000000	TRUE	d__Bacteria; p__Proteobacteria; c__Gammaproteobacteria; o__Enterobacterales; f__Enterobacteriaceae; g__Escherichia-Shigella
2b879351308f056a31d841696d07790a	300.795.102	0.000000000	0.0000000	TRUE	d__Bacteria; p__Proteobacteria; c__Gammaproteobacteria; o__Enterobacterales; f__Morganellaceae; g__Arsenophonus
2e22d59bf775465aac2481ffdacf9ec5	0.14749622	0.142188711	10.000.000	FALSE	d__Bacteria; p__Bacteroidota; c__Bacteroidia; o__Bacteroidales; f__Bacteroidaceae; g__Bacteroides
2fce55e36b858c94e0066b0771eb7493	988.702.557	0.000000000	0.0000000	TRUE	d__Bacteria; p__Proteobacteria; c__Alphaproteobacteria; o__Acetobacterales; f__Acetobacteraceae
311c0bf57bdf22af3479b278412ccd26	0.10011321	0.097648834	10.000.000	FALSE	d__Bacteria; p__Firmicutes; c__Bacilli; o__Lactobacillales; f__Lactobacillaceae; g__Apilactobacillus; s__Lactobacillus_quenuiae
3a5b73ade727c94f0288fb5666f718c4	324.341.034	0.000000000	0.0000000	TRUE	d__Bacteria; p__Proteobacteria; c__Gammaproteobacteria; o__Enterobacterales; f__Orbaceae; g__Gilliamella
4974ba16ff6c74c9f930f97ce0897850	631.084.050	0.000000000	0.0000000	TRUE	d__Eukaryota; p__Euglenozoa; c__Kinetoplastea; o__Trypanosomatida; f__Trypanosomatida
519d95057b3007a04ebfe5ef07f19272	0.96431389	0.000000000	0.0000000	TRUE	d__Bacteria; p__Proteobacteria; c__Gammaproteobacteria; o__Enterobacterales
5a56a85e08ffc1037b3aab923b425f87	1.681.796.228	0.000000000	0.0000000	TRUE	d__Bacteria; p__Actinobacteriota; c__Actinobacteria; o__Bifidobacteriales; f__Bifidobacteriaceae; g__Bifidobacterium; s__Bifidobacterium_commune
5d4f350e700a89703b4a587c7995aaf6	0.34281636	0.000000000	0.0000000	TRUE	d__Bacteria; p__Proteobacteria; c__Gammaproteobacteria; o__Pseudomonadales; f__Moraxellaceae; g__Acinetobacter; s__Acinetobacter_boissieri
60281adce80d69439187d0a93fbddf7c	1.122.620.924	0.000000000	0.0000000	TRUE	d__Bacteria; p__Cyanobacteria; c__Cyanobacteriia; o__Chloroplast; f__Chloroplast; g__Chloroplast
60cd4f13fd846c7c07203b5f276554b4	541.298.047	0.000000000	0.0000000	TRUE	d__Bacteria; p__Proteobacteria; c__Gammaproteobacteria; o__Enterobacterales; f__Yersiniaceae
62ba9f414fbd56f7e4c9df1cf032f5a0	255.997.312	0.556082074	10.000.000	FALSE	d__Bacteria; p__Proteobacteria; c__Gammaproteobacteria; o__Burkholderiales; f__Neisseriaceae; g__Snodgrassella; s__uncultured_beta
668b30bcde3c01a225489000b49b6a73	403.135.540	0.000000000	0.0000000	TRUE	d__Bacteria; p__Firmicutes; c__Bacilli; o__Lactobacillales; f__Lactobacillaceae; g__Secundilactobacillus
6b453c3778abdf7958cf0f36726520cd	125.068.564	0.929844077	10.000.000	FALSE	d__Bacteria; p__Firmicutes; c__Clostridia; o__Lachnospirales; f__Lachnospiraceae; g__Blautia
6e6755733f9f925eb4e83061686412c9	614.602.767	0.000000000	0.0000000	TRUE	d__Bacteria; p__Firmicutes; c__Bacilli; o__Lactobacillales; f__Lactobacillaceae; g__Lactobacillus; s__Lactobacillus_bombicola
72b05bf756f284c0618f97af2473451d	2.260.929.139	0.000000000	0.0000000	TRUE	d__Bacteria; p__Firmicutes; c__Bacilli; o__Lactobacillales; f__Lactobacillaceae; g__Fructobacillus
769e291e3af45dc7c7c809e99a57428b	668.442.985	0.000000000	0.0000000	TRUE	d__Bacteria; p__Firmicutes; c__Bacilli; o__Lactobacillales; f__Lactobacillaceae; g__Fructobacillus; s__Fructobacillus_tropaeoli
7a04284ebd3e5075749345858dd921df	704.684.833	0.000000000	0.0000000	TRUE	d__Bacteria; p__Firmicutes; c__Bacilli; o__Lactobacillales; f__Lactobacillaceae; g__Leuconostoc; s__uncultured_Bacilli
82102678624169b737eb4ad097d59d05	161.524.387	0.000000000	0.0000000	TRUE	d__Bacteria; p__Proteobacteria; c__Alphaproteobacteria; o__Rickettsiales; f__Mitochondria; g__Mitochondria
85e9cbd25f4812e408efd276220fc54a	669.333.626	0.000000000	0.0000000	TRUE	d__Bacteria; p__Proteobacteria; c__Gammaproteobacteria; o__Pseudomonadales; f__Pseudomonadaceae; g__Pseudomonas
86203839b3d0c64441a2518dd48ed091	480.127.245	0.000000000	0.0000000	TRUE	d__Bacteria; p__Cyanobacteria; c__Cyanobacteriia; o__Chloroplast; f__Chloroplast; g__Chloroplast
88a42cae7a7ccf24a09ed33fc8a38f5d	1.163.483.183	0.000000000	0.0000000	TRUE	d__Bacteria; p__Firmicutes; c__Bacilli; o__Lactobacillales; f__Lactobacillaceae; g__Fructobacillus; s__Fructobacillus_fructosus
8ac168b0de5d8e149bd6fc1b85547a8d	1.087.892.713	0.008683623	0.3907631	FALSE	d__Bacteria; p__Actinobacteriota; c__Actinobacteria; o__Bifidobacteriales; f__Bifidobacteriaceae; g__Bifidobacterium; s__Bifidobacterium_commune
9e3ed508e73cc22b61549d02959b563e	4.305.524.016	0.000000000	0.0000000	TRUE	d__Bacteria; p__Bacteroidota; c__Bacteroidia; o__Flavobacteriales
a409bc1fc4f14fd44fed83ad6267f656	415.677.866	0.000000000	0.0000000	TRUE	d__Bacteria; p__Proteobacteria; c__Alphaproteobacteria; o__Acetobacterales; f__Acetobacteraceae
a723ee705490e8b0c23a978c2d637099	503.263.858	0.161512602	10.000.000	FALSE	d__Bacteria; p__Actinobacteriota; c__Actinobacteria; o__Bifidobacteriales; f__Bifidobacteriaceae; g__Bifidobacterium
a87cceeba169df19372c54bf9214bb09	0.93658594	0.747859846	10.000.000	FALSE	d__Bacteria; p__Proteobacteria; c__Alphaproteobacteria; o__Rhizobiales; f__Beijerinckiaceae; g__Methylobacterium-Methylorubrum
acd5e9d880ca420d11509ce040be6f85	0.42010011	0.378912650	10.000.000	FALSE	d__Bacteria; p__Proteobacteria; c__Gammaproteobacteria; o__Enterobacterales; f__Orbaceae; g__Gilliamella; s__uncultured_gamma
add11c607ed2e149f6920025f1ef6b2b	228.416.504	0.000000000	0.0000000	TRUE	d__Bacteria; p__Proteobacteria; c__Alphaproteobacteria; o__Acetobacterales; f__Acetobacteraceae
b0846d14f7bc19b526efa55116cf465b	135.423.953	0.983843458	10.000.000	FALSE	d__Bacteria; p__Proteobacteria; c__Gammaproteobacteria; o__Pseudomonadales; f__Moraxellaceae; g__Acinetobacter
b0b7755a8f879414f9e76976e2a29fe5	0.79741263	0.000000000	0.0000000	TRUE	d__Bacteria; p__Proteobacteria; c__Alphaproteobacteria; o__Acetobacterales; f__Acetobacteraceae; g__Bombella
b2e51e6ffc9971258738be66fd8e7faf	0.71747651	0.602885659	10.000.000	FALSE	d__Bacteria; p__Proteobacteria; c__Gammaproteobacteria; o__Pseudomonadales; f__Pseudomonadaceae; g__Pseudomonas
beb9c50e8d22db6fd3f54af784a88a0b	389.494.469	0.000000000	0.0000000	TRUE	d__Bacteria; p__Proteobacteria; c__Gammaproteobacteria; o__Enterobacterales; f__Erwiniaceae
cc166d5788c74a7871fadda2b523f886	1.068.836.833	0.000000000	0.0000000	TRUE	d__Bacteria; p__Proteobacteria; c__Gammaproteobacteria; o__Enterobacterales
cd2beabf0e208f9e286ea119f3c35334	0.06655643	0.065461173	10.000.000	FALSE	d__Bacteria; p__Cyanobacteria; c__Cyanobacteriia; o__Chloroplast; f__Chloroplast; g__Chloroplast
d5a9526711827e54e0110cc04554ecf0	2.699.238.659	0.000000000	0.0000000	TRUE	d__Bacteria; p__Actinobacteriota; c__Actinobacteria; o__Bifidobacteriales; f__Bifidobacteriaceae; g__Bombiscardovia
d951ec10aee64e7c7eed7a5f99ee9b45	786.550.867	0.000000000	0.0000000	TRUE	d__Bacteria; p__Proteobacteria; c__Gammaproteobacteria; o__Enterobacterales; f__Enterobacteriaceae
db988d206d5f378304632ccb051d5a42	258.158.900	0.000000000	0.0000000	TRUE	d__Bacteria; p__Firmicutes; c__Bacilli; o__Lactobacillales; f__Lactobacillaceae; g__Leuconostoc
dd270f9ec1602a65bf6392479043bc00	417.995.121	0.000000000	0.0000000	TRUE	d__Bacteria; p__Proteobacteria; c__Gammaproteobacteria; o__Pseudomonadales; f__Moraxellaceae; g__Acinetobacter
e1c40aec55a40285e20ce13d45c4a133	286.350.187	0.000000000	0.0000000	TRUE	d__Bacteria; p__Proteobacteria; c__Gammaproteobacteria; o__Enterobacterales; f__Orbaceae; g__Gilliamella; s__uncultured_gamma
e3888a2b54d5a85ebe637288cf5b2836	448.047.140	0.000000000	0.0000000	TRUE	d__Bacteria; p__Proteobacteria; c__Gammaproteobacteria; o__Pseudomonadales; f__Moraxellaceae; g__Acinetobacter
f69776788e5489d01cdece07156ea1ca	22.476.130.412	0.000000000	0.0000000	TRUE	d__Bacteria; p__Proteobacteria; c__Gammaproteobacteria; o__Enterobacterales; f__Orbaceae; g__Candidatus_Schmidhempelia; s__uncultured_gamma
f923e1800cc00073e02ebb6c73ecd7c7	280.349.338	0.000000000	0.0000000	TRUE	d__Bacteria; p__Firmicutes; c__Clostridia; o__Oscillospirales; f__Ruminococcaceae; g__Subdoligranulum
ff30c4a57caf6f3781d32a30100d62ff	8.641.729.881	0.000000000	0.0000000	TRUE	d__Bacteria; p__Proteobacteria; c__Gammaproteobacteria; o__Enterobacterales; f__Orbaceae; g__Gilliamella; s__uncultured_gamma
